# Supplementary material for: Molecularly Imprinted Polymers as Biomimetic Test Zones in Paper-Based Nucleic Acid Assays—Comparing Vertical and Lateral Flow Formats
Source: Biosensors (Basel). 2026 Mar 21;16(3):175. doi: 10.3390/bios16030175 (PMC13023435; doi:10.3390/bios16030175)
Supplement: Supplementary file 1 [file biosensors-16-00175-s001.zip]

Archive with 1 entries (1 files):
- biosensors-4138042-supplementary.pdf
